# Supplementary material for: The household financial burden of non-communicable diseases in low- and middle-income countries: a systematic review
Source: Health Res Policy Syst. 2021 Jun 21;19:96. doi: 10.1186/s12961-021-00732-y (PMC8215836; doi:10.1186/s12961-021-00732-y)
Supplement: Supplementary file 1 — Additional file 1: List of included articles and study characteristics; cost ingredient checklist. This table includes all articles that met the inclusion criteria and were selected for review. The table also shows study characteristics as well as the cost ingredient checklist, based on which homogeneity among studies was assessed. [file 12961_2021_732_MOESM1_ESM.xlsx]

## Sheet: Study characteristics
Study characteristics
S/N	Name of Author	Title of article	Year of Publication	Country	Income Classification of country	Study Subjects	Study Setting	Study Design	Disease Area	Specific Disease	Cascade of care	Costing Perspective	Have third party payers involved	Percentage of costs incurred by the patient	Currency and Year	Direct Medical costs Collected	Direct Non Medical Costs collected	Indirect Costs collected	Source of data	Costing timeframe
1	Abdulganiyu G., Fola T	What is the cost of illness of type II diabetes mellitus in a developing economy?	2014	Nigeria	Lower Middle Income Country	Type II diabetes patients registered and attending the diabetes clinic of University of Maiduguri Teaching Hospital (UMTH)	crosssettings/national/mixed	Cohort	Diabetes	Type II diabetes mellitus	Disease management	Health System		93.3% for patients on oral agents 97% for patients on insulin The rest is covered by the state	Naira (Nigerian currency) 2010	X	X		Hospital Records	1 year
2	Acharya l. D. et al	Assessment of cost of illness for diabetic patients in South Indian tertiary care hospital	2016	India	Lower Middle Income Country	Diabetic inpatients	Not Sure	Cross sectional	Diabetes	Type II diabetes	Enrollmenet into care and Disease management	Individual/household		1	Indian Rupee 2011	X			Patient Survey	12 months
3	Adedapo K. S. et al	High default rate in thyroid cancer management in Ibadan, Nigeria: a need for health insurance	2012	Nigeria	Lower Middle Income Country	Patients with thyroid cancer	Not Sure	Cross sectional	Cancer	Thyroid cancer	Diagnosis and disease management	Individual/household		1	Naira (Nigerian currency) 2010	X			Hospital Records	48 months
4	Afroz A et al	Healthcare cost of type 2 diabetes mellitus in Bangladesh: a hospital-based study	2015	Bangladesh	Lower Middle Income Country	Patients with type II diabetes Mellitus ODP	crosssettings/national/mixed	Cross sectional	Diabetes	Diabetes Mellitus Type II	Disease management	Societal		Not sure	USD Year not stated;	X	X	X	Patient Survey	12 months
5	Ahuja S et al	A pilot study to determine out-of-pocket expenditures by families of children being treated for cancer at public hospitals in New Delhi, India	2019	India	Lower Middle Income Country	Households with children with cancer	Not Sure	Cohort	Cancer	neuroblastoma, non‐Hodgkin lymphoma (NHL), bone sarcoma, and Wilms tumor	Diagnosis, enrollment and Disease management	Individual/household	Insurance	67% of the costs	Indian Rupees 2014	X	X		Patient Survey	2 weeks prior to diagnosis and 12 weeks after diagnosis
6	Akari et al	Health-care cost of diabetes in South India: A cost of illness study	2013	India	Lower Middle Income Country	diabetic Patients with or without co-morbidity	Not Sure	Cross sectional	Diabetes	Diabetic patients without co-morbidity and diabetic patients with morbidity	Enrollment into care and Disease management	Individual/household		1	US dollars 2012	X	X		Patient Survey and Hospital Records	6 months
7	Khavan Hejazi et al	Cost of post-stroke outpatient care in Malaysia	2015	Malaysia	Upper Middle Income Country	Patients who were hospitalised within 72 hours of the onset of a first-ever stroke(ischaemic or haemorrhagic) and underwent out patient rehabilitation.	Urban	Cross sectional	CVD	ischaemic or haemorrhagic stroke	Enrollment into care and Disease management	Individual/household	Insurance	0.109	US dollars; 2011	X			Patient Survey	3 months
8	Esteghamati, A.; Khalilzadeh, O.; Anvari, M.; Meysamie, A.; Abbasi, M.; Forouzanfar, M.; Alaeddini, F.;	The economic costs of diabetes: a population-based study in Tehran, Iran	2009	Iran	Upper Middle Income Country	710 diabetic patients and 904 age- and sex-matched controls	Not Sure	Cohort	Diabetes		Diagnosis, Enrollment into care and Disease management and pallative care	Individual/household			USD 2004	X	X	X	Patient Survey	12 months
9	Gillani, Ali Hassan; Aziz, Muhammad Majid; Masood, Imran; Saqib, Anum; Yang, Caijun; Chang, Jie; Mohamed Ibrahim, Mohamed Izham; Fang, Yu	Direct and indirect cost of diabetes care among patients with type 2 diabetes in private clinics: a multicenter study in Punjab, Pakistan	2018	Pakistan	Lower Middle Income Country	Patients with type 2 diabetes mellitus	crosssettings/national/mixed	Cross sectional	Diabetes	T2D	Enrollment into care and Disease management and pallative care	Individual/household			USD 2016	X	X		Patient Survey	12 months
10	Jacobo Alejandro Gómez-Rico,1 Marina Altagracia-Martínez, Jaime Kravzov-Jinich, Rosario Cárdenas-Elizalde and Consuelo Rubio-Poo	The costs of breast cancer in a Mexican public health institution	2008	Mexico	Upper Middle Income Country	Women with Malignant Tumors (TNM) stage I or II Breast Cancer who had had conservative or radical surgery; and have a clinical record prior to the study.	crosssettings/national/mixed	Cross sectional	Cancer	Breast cancer	Enrollment into care and Disease management	Individual/household		1	USD 2007	X	X	X	Patient Survey	6 months
11	Alemayehu Hailu and Damen Haile Mariam	Patient side cost and its predictors for cervical cancer in Ethiopia: a cross sectional hospital based study	2013	Ethiopia	Lower Middle Income Country	Histologicaly confirmed and clinically stagedcervical cancer patients who were attending outpatient and inpatient services and had been on treatment for at least 3 months prior to interview	crosssettings/national/mixed	Cross sectional	Cancer	cervical cancer	Enrollment into care and Disease management and pallative care	Individual/household		1	US 2011	X	X		Patient Survey	6 months
12	Hui-Yao Huang, Ju-Fang Shi, Lan-Wei Guo, Ya-Na Bai, Xian-Zhen Liao, Guo-Xiang Liu et al	Expenditure and financial burden for the diagnosis and treatment of colorectal cancer in China: a hospital-based, multicenter, cross-sectional survey	2017	China	Upper Middle Income Country	Clinically confirmed, primary prevalent colorectal cancer patients who were undergoing treatment in hospitals (including both newly diagnosed and existing cancer patients)	crosssettings/national/mixed	Cross sectional	Cancer	Colorectal cancer	Diagnosis, enrollment and Disease management	Societal	Insurance	53.5	Chinese Yuan 2014	X	X		Patient Survey	12 month
13	A. Islama, A. Akhterb, T. Eden	Cost of treatment for children with acute lymphoblastic leukemia in Bangladesh	2015	Bangladesh	Lower Middle Income Country	Children from 20 months to 14 years with Acute lymphoblastic leukemia (ALL)	crosssettings/national/mixed	Cohort	Cancer	Acute lymphoblastic leukemia	Diagnosis, enrollment and Disease management	Individual/household		All costs stated here are borne by the individual household.	USD	X	X		Patient Survey	12 month
14	Kabadi Gregory S., Walker Richard, Donaldson Cam, Shackley Phil	The cost of treating stroke in urban and rural Tanzania: a 6-month pilot study	2013	Tanzania	Low Income Country	female outpatients diagnosed with BC at a Mexican public hospital	Urban	Cohort	CVD	stroke	Enrollment into care and Disease management	Individual/household			Tanzanian shs	X	X	X	Patient Survey	6 months
15	Pooja Kansra	Economic Burden of Diabetes among Women: A Comparison of Outpatient and Inpatient Care	2018	India	Lower Middle Income Country	women with diabetes mellitus	Urban	Cross sectional	Diabetes		Enrollment into care and Disease management	Individual/household			Indian Rupees	X	X	X	Patient Survey	12 months
16	KISHORE K. KATAM, VIJAYALAKSHMI BHATIA, PREETI DABADGHAO, EESH BHATIA	High direct costs of medical care in patients with type 1 diabetes attending a referral clinic in a government-funded hospital in northern India	2016	India	Lower Middle Income Country	Patients with type 1 diabetes that have had the disease for >1 year	crosssettings/national/mixed	Cohort	Diabetes	Type 1 diabetes	Diagnosis, enrollment and Disease management	Individual/household	Insurance	0.81	Indian rupees	X	X		Patient Survey	12 months
17	Mao, Wenhui; Tang, Shenglan; Zhu, Ying; Xie, Zening; Chen, Wen;	Financial burden of healthcare for cancer patients with social medical insurance: a multi-centered study in urban China	2017	China	Upper Middle Income Country	Cancer patients	Urban	Cross sectional	Cancer	Cancer	Others	Individual/household			USD 2008	X			Other	12 months
18	Mohanan, Padinhare P.; Huffman, Mark D.; Baldridge, Abigail S.; Devarajan, Raji; Kondal, Dimple; Zhao, Lihui; Ali, Mumtaj; Joseph, Johny; Eapen, Koshy; Krishnan, Mangalath N.; Menon, Jaideep; Thomas, Manoj; Lloyd-Jones, Donald M.; Harikrishnan, Sivadasanpillai; Prabhakaran, Dorairaj; Investigators, Acs Quik;	Microeconomic Costs, Insurance, and Catastrophic Health Spending Among Patients With Acute Myocardial Infarction in India. Substudy of a Randomized Clinical Trial	2019	India	Lower Middle Income Country	hospitalised participants with acute myocardial infarction	crosssettings/national/mixed	Cohort	CVD	Acute Myocardial Infarction	Disease management	Individual/household		1	international USD 2015	X			Patient Survey	1 month
19	Nair, Kesavan Sreekantan; Raj, Sherin; Tiwari, Vijay Kumar; Piang, Lam Khan	Cost of Treatment for Cancer: Experiences of Patients in Public Hospitals in India	2013	India	Lower Middle Income Country	Cancer patients who were receiving investigations and treatment in tertiary hospitals of the Government located in five major cities in India	Urban	Cross sectional	Cancer	Cancers	Enrollment into care and Disease management	Individual/household			Indian rupees	X		X	Patient Survey	12 months
20	Okoronkwo, I. L.; Ekpemiro, J. N.; Onwujekwe, O. E.; Nwaneri, A. C.; Iheanacho, P. N	Socioeconomic inequities and payment coping mechanisms used in the treatment of type 2 diabetes mellitus in Nigeria	2015	Nigeria	Lower Middle Income Country	Type 2 diabetics patients aged between 31 and 65 years attending the outpatient diabetic clinic	Not Sure	Cross sectional	Diabetes	Type 2 diabetes	Disease management	Individual/household		1	USD 2013	X	X		Patient Survey and Hospital Records	1 month
21	Swain, Swagatika Priyadarshini; Samal, Sudipta; Sahu, Kirti Sundar; Rout, Sarit Kumar	Out-of-pocket expenditure and drug adherence of patients with diabetes in Odisha	2018	India	Lower Middle Income Country	Patients diagnosed with type 2 Diabetes mellitus for at least a year and who were more than 25 years	crosssettings/national/mixed	Cross sectional	Diabetes	Diabetes Mellitus type 2	Diagnosis, enrollment and Disease management	Individual/household			2016	X	X		Patient Survey	12 months
22	Wang, Weibing; Fu, Chao Wei; Pan, Chang Yu; Chen, Weiqing; Zhan, Siyan; Luan, Rongsheng; Tan, Alison; Liu, Zhaolan; Xu, Biao;	How Do Type 2 Diabetes Mellitus‐Related Chronic Complications Impact Direct Medical Cost in Four Major Cities of Urban China?	2009	China	Upper Middle Income Country	Adult patients at any of 20 sampled secondary/tertiary hospitals that met WHO criteria for diagnosing type 2 diabetes	Urban	Cross sectional	Diabetes	Diabetes mellitus type 2	Enrollment into care and Disease management	Individual/household	Insurance	40.4	Chinese yuan	X			Patient Survey	12 months
23	Zahid Mahmood, Hafiz; Khaliq, Imran Hameed; Bhatti, Zafar Iqbal; Wilson, Kimberly J.; Gondal, Khalid Masood; Malik, Summaira; Zaman, Shakila;	Household costs of breast cancer morbidity: An empirical assessment from Pakistan	2018	Pakistan	Lower Middle Income Country	Female patients aged 18 years of age or older have been diagnosed with metastatic breast cancer with any stage and had been in treatment for 3 months to 2 years since diagnosis;	Urban	Cross sectional	Cancer	Metastatic breast cancer	Diagnosis, enrollment and Disease management	Individual/household		1	USD 2015	X	X	X	Patient Survey	12 months
24	Zhang, Xin; Liu, Shuai; Liu, Yang; Du, Jian; Fu, Wenqi; Zhao, Xiaowen; Huang, Weidong; Zhao, Xianming; Liu, Guoxiang; Mao, Zhengzhong; Hu, Teh-Wei	Economic Burden for Lung Cancer Survivors in Urban China	2017	China	Upper Middle Income Country	Patients diagnosed with lung cancer defined according to the International Classification of Disease 10th revision (ICD-10) codes from C33-C34	Urban	Cross sectional	Cancer	Lung cancer	Diagnosis, enrollment and Disease management	Societal	Insurance	All costs are paid by the household except 35.66% that was paid by the insurer	USD 2014	X	X	X	Patient Survey and Hospital Records	60 months
25	Wan Norlida Ibrahim et al	Patient cost for type 2 diabetes mellitus out patient care	2014	Malaysia	Upper Middle Income Country	Patients with diabetes for at least a year	crosssettings/national/mixed	Cross sectional	Diabetes	Diabetes Mellitus	Disease management	Individual/household		1	2009 Malaysia ringgit		X	X	Patient Survey	12 months
26	Heesoo Joo and Di Liang	Economic burden of informal care attributable to stroke among those aged 65 years or older in China	2016	China	Upper Middle Income Country	people aged 65 years and older, including those that survived stroke	crosssettings/national/mixed	Cohort	CVD	stroke	Disease management	Individual/household		1	2013 RMB		X		Patient Survey	12 months
27	Theophilus Lakiang, N. Sreekumaran Nair, Aarthy Ramaswamy, and Umang Singhal	Economic impact of chronic obstructive pulmonary disease: A cross-sectional study at teaching hospital in South India	2018	India	Lower Middle Income Country	COPD patients who were currently under treatment and those who are still undergoing treatment at least from the past 12 months	crosssettings/national/mixed	Cross sectional	COPD	COPD	Disease management	Individual/household			Indian Rupees 2015	X	X		Patient Survey	1 month
28	Q. Long, M. He, X. Tang , P. Allotey and S. Tang	Treatment of Type 2 diabetes mellitus in Chongqing of China: unaffordable care for the poor	2016	China	Upper Middle Income Country	People who had been diagnosed with Type 2 diabetes mellitus before 2013 and were aged > 18 years	crosssettings/national/mixed	Cross sectional	Diabetes	Diabetes Mellitus Type 2	Disease management	Individual/household			USD 2014	X			Patient Survey	12 months
29	Frida Ngalesoni, George Ruhago, Ole F Norheim, Bjarne Robberstad	Economic cost of primary prevention of cardiovascular diseases in Tanzania	2014	Tanzania	Low Income Country	adults aged ≥30 years who had been diagnosed with hypertension and/or diabetes at least 6 months prior to the interview	Crosssettings/national/mixed	Cross sectional	CVD	Hypertension	Disease management	Individual/household			USD 2012	X	X	X	Patient Survey	12 months
30	Kathleen M. O'Neill BA et al	Out-of-pocket expenses incurred by patients obtaining free breast cancer care in Haiti: A pilot study	2015	Haiti	Low Income Country	Patients coming to the breast cancer center at the hospital for diagnosis, chemotherapy, or surgery	crosssettings/national/mixed	Cross sectional	Cancer	Breast cancer	Diagnosis, enrollment and Disease management	Individual/household		1	USD 2014	X	X		Patient Survey	12 months
31	R. Shobhana et al	Expenditure on health care incurred by diabetic subjects in a developing country -- a study from southern India	2000	India	Lower Middle Income Country	Diabetes Mellitus Type 2 Patients	crosssettings/national/mixed	Cross sectional	Diabetes	Type 2 Diabetes	Disease management	Individual/household			Indian Rupees 1998	X	X		Patient Survey	12 months
32	Adnan A Zaidi, Tayyaba Z Ansari and Aziz Khan	The financial burden of cancer: Estimates from patients undergoing cancer care in a tertiary care hospital	2012	Pakistan	Lower Middle Income Country	Cancer patients undergoing cancer treatment at a private tertiary care hospital.	crosssettings/national/mixed	Cross sectional	Cancer	breast or head & neck cancers	Disease management and pallative care	Individual/household			USD 2010	X			Patient Survey	1 month
33	Chao Yang et al	Comparing the Economic Burden of Type 2 Diabetes Mellitus Patients with and without Medical Insurance: A Cross-Sectional Study in China	2018	China	Upper Middle Income Country	Patients with T2DM in 2015 that had been hospitalized for at least a day	crosssettings/national/mixed	Cross sectional	Diabetes	Type 2 Diabetes Mellitus	Disease management	Individual/household			Chinese Yuan 2015	X			Patient Survey	12 months
34	Alefan, Q.; Ibrahim, M. I. M.; Razak, T. A.; Ayub, A.	Cost of treating hypertension in Malaysia	2009	Malaysia	Upper Middle Income Country	300 hypertensive patients	Not Sure	Cohort	CVD	Hypertension	Diagnosis, enrollment and Disease management	Individual/household			RM 2005	X		X	Patient Survey	12 months
35	Atieno, Omondi Michelle; Opanga, Sylvia; Martin, Antony; Kurdi, Amanj; Godman, Brian	Pilot study assessing the direct medical cost of treating patients with cancer in Kenya; findings and implications for the future	2018	Kenya	Lower Middle Income Country	cancer patients in teaching and referral hospital in Kenya	Not Sure	Cross sectional	Cancer		Diagnosis, Enrollment into care and Disease management	Health System			USD 2018	X			Hospital Records	12 months
36	S Pakseresht, GK Ingle, S Garg, MM Singh	Expenditure audit of women with breast cancer in a tertiary care hospital of Delhi	2011	India	Lower Middle Income Country	Patients studied at the time of diagnosis and all women with primary breast cancer, detected in surgery Out Patient Department (OPD), were included in the study and they were followed up for 6 months after getting various treatment modalities such as surgery, chemotherapy and radiotherapy.	crosssettings/national/mixed	Cohort	Cancer	Breast cancer	Diagnosis, enrollment and Disease management	Individual/household	Insurance		Rs	X	X		Patient Survey	At time of diagnosis and 6 months after treatment
37	Ramachandran, Ambady ; Ramachandran, Shobhana ; Snehalatha, Chamukuttan ; Augustine, Christina ; Murugesan, Narayanasamy ; Viswanathan, Vijay ; Kapur, Anil ; Williams, Rhys	Increasing Expenditure on Health Care Incurred by Diabetic Subjects in a Developing Country A study from India	2007	India	Lower Middle Income Country		crosssettings/national/mixed	Cross sectional	Diabetes	Type 2	Disease management	Individual/household	Insurance		Rs 2005	X			Patient Survey
38	Arthorn Riewpaiboon, Wachara Riewpaiboon, Kanyarat Ponsoongnern, Bernard Van den Berg	Economic valuation of informal care in Asia: A case study of care for disabled stroke survivors in Thailand	2009	Thailand	Upper Middle Income Country	Disabled persons who had suffered a stroke at least six months prior to the interview, and who had a functional status score of less than 95 as measured by the Barthel Index.	crosssettings/national/mixed	Cross sectional	CVD	Stroke	Disease management	Individual/household			Thai Baht, 2006			X	Patient Survey	6 months
39	Shobhana, R.; Rama Rao, P.; Lavanya, A.; Williams, R.; Padma, C.; Vijay, V.; Ramachandran, A.;	Costs incurred by families having Type 1 diabetes in a developing country--a study from Southern India	2002	India	Lower Middle Income Country	Those attending the Diabetes Research Centre and M.V. Hospital for Diabetes n the metropolitan city of Chennai (Madras) in Southern India.	Urban	Cross sectional	Diabetes	Type 1	Disease management	Individual/household			Rs	X	X		Patient Survey	12 months
40	Pablo Chandra, Bageshri Gogate, Parikshit Gogate, Nilesh Thite, Abhay Mutha, and Amit Walimbe	Economic Burden of Diabetes in Urban Indians	2014	India	Lower Middle Income Country	patient with diabetes	Urban	Cross sectional	Diabetes		Disease management and pallative care	Individual/household			INR 2011	X		X	Patient Survey	12 months
41	Chauhan, Akashdeep Singh; Prinja, Shankar; Ghoshal, Sushmita; Verma, Roshan;	Economic Burden of Head and Neck Cancer Treatment in North India	2019	India	Lower Middle Income Country	Patients diagnosed with head and neck cancer	crosssettings/national/mixed	Cohort	Cancer	Head and neck cancer	Enrollment into care and Disease management	Individual/household		1	Indian Rupees 2017	X	X		Patient Survey	6 months
42	Elrayah, Hind; Eltom, Mohamed; Bedri, Ashraf; Belal, Abdelrahim; Rosling, Hans; Ostenson, Claes-Goran	Economic burden on families of childhood type 1 diabetes in urban Sudan	2005	Sudan	Lower Middle Income Country	diabetic children who were attending public or private clinics	Urban	Cross sectional	Diabetes	type 1 diabetes	Disease management	Individual/household		1	USD 2005	X			Patient Survey	1, 3, and 12 months
43	Elrayah-Eliadarous, H. A.; Östenson, C. G.; Eltom, M.; Johansson, P.; Sparring, V.; Wahlström, R.;	Economic and social impact of diabetes mellitus in a low‐income country: A case‐control study in Sudan	2017	Sudan	Lower Middle Income Country	Individuals with a diagnosis of diabetes mellitus	crosssettings/national/mixed	2	Diabetes	diabetes mellitus	Disease management	Individual/household		1	USD 2013	X			Patient Survey	12 months
44	Elrayah-Eliadarous, H.; Yassin, K.; Eltom, M.; Abdelrahman, S.; Wahlstrom, R.; Ostenson, C. G.	Direct Costs for Care and Glycaemic Control in Patients with Type 2 Diabetes in Sudan	2010	Sudan	Lower Middle Income Country	type 2 diabetes patients over 30 years of age and with known diabetes duration of 1-5 years attending either public or private clinics.	Urban	Cross sectional	Diabetes	type 2 diabetes	Disease management	Individual/household			USD 2005				Patient Survey	12 months
45	Kumar et al	Assessment of economic Burden and quality of life in stable coronary artery disease patients	2019	India	Lower Middle Income Country	Patients with stable coronary artery disease attending a government tertiary hospital	crosssettings/national/mixed	Cross sectional	CVD	Coronary artery disease	Disease management	Individual/household		1	Indian Rupees 2017	X	X	X	Patient Survey	12 months
46	Zawudie et al	Cost of Hypertension Illness and Associated Factors Among Patients Attending Hospitals in Southwest Shewa Zone, Oromia Regional State, Ethiopia	2020	Ethiopia	Low Income Country	Patients with hypertension	crosssettings/national/mixed	Cross sectional	CVD	Hypertension	Disease management	Individual/household		1	USD 2018	X	X	X	Patient Survey	1 month
47	Adane et al	The Cost of Illness of Hypertension and Associated Factors at the University of Gondar Comprehensive Specialized Hospital Northwest Ethiopia, 2018	2020	Ethiopia	Low Income Country	Patients with hypertension	crosssettings/national/mixed	Cross sectional	CVD	Hypertension	Enrollment into care and Disease management	Individual/household		1	USD 2018	X	X	X	Patient Survey	12 months
48	Amarasinghe et al	Economic burden of managing oral cancer patients in Sri Lanka: a cross- sectional hospital -based costing study	2019	Sri Lanka	Lower Middle Income Country	Oral Cancer patients	crosssettings/national/mixed	Cross sectional	Cancer	Oral Cancer	Disease management	Individual/household		1	Sri Lankan Rupees 2016	X	X	X	Hospital Records	12 months
49	Chamorro Velásquez et al	The economic impact of critical congenital heart disease to the health system and families in Colombia [version 1; peer review: 2 approved with reservations]	2019	Colombia	Upper Middle Income Country	critical congenital heart disease	crosssettings/national/mixed	Cross sectional	CVD	critical congenital heart disease	Disease management	Individual/household		1	USD 2017	X	X	X	Patient Survey	Month
50	Dinesh et al	Economics of cancer care: A community‐based cross‐sectional study in Kerala, India	2020	India	Lower Middle Income Country	Cancer patients	crosssettings/national/mixed	Cross sectional	Cancer	Variety of cancers	Disease management	Individual/household		1	Indian Rupees 2018	X	X	X	Patient Survey	2 months
51	Afroz et al 2019	Type 2 diabetes mellitus in Bangladesh: a prevalence based cost-of-illness study	2019	Bangladesh	Lower Middle Income Country	Patients with Type 2 Diabetes Mellitus	crosssettings/national/mixed	Cross sectional	Diabetes	Diabetes Mellitus Type 2	Disease management	Individual/household		1	USD 2017	X	X	X	Patient Survey	12 months

## Sheet: Cost ingredients checklist
S/N	Name of Author	Year of Publication	Disease Area	Specific Disease	Costing timeframe	mean_or_median	Direct Medical Cost										Direct Non Medical Cost						Indirect Cost
							Diagnostic/monitoring tests/investigation	Drugs/Medicine	Consultation	Hospitalization	out patient visits	Medical equipment	Procedure/Surgery	Treatment	Others		Transport	Food	Lodging	Dietary changes	Others		Productivity loss	Time spent at hospital	Others
1	Abdulganiyu G., Fola T	2014	Diabetes	Type II diabetes mellitus	1 year	Mean	X	X									X
2	Acharya L. D. et al	2016	Diabetes	Type II diabetes	12 months	Mean	X	X	X	X							X						X
3	Adedapo K. S. et al	2012	Cancer	Thyroid cancer	48 months	Mean	X							X
4	Afroz A. et al	2015	Diabetes	Diabetes Mellitus Type II	12 months	Mean	X	X			X						X	X					X
5	Ahuja S. et al	2019	Cancer	neuroblastoma, non‐Hodgkin lymphoma (NHL), bone sarcoma, and Wilms tumor	2 weeks prior to diagnosis and 12 weeks after diagnosis	Mean	X								X		X	X	X		X
6	Akari S. et al	2013	Diabetes	Diabetic patients without co-morbidity and diabetic patients with morbidity	6 months	Mean	X	X	X	X					X		X	X					X
7	Khavan H. et al	2015	CVD	ischaemic or haemorrhagic stroke	3 months	Mean			X			X					X	X			X
8	Esteghamati A. et al	2009	Diabetes		12 months	Mean	X	X	X	X				X			X						X
9	Gillani AH. et al	2018	Diabetes	T2D	12 months	Mean	X	X	X								X	X					X
10	Jacobo AG. et al	2008	Cancer	Breast cancer	6 months	Mean								X			X	X		X	X		X	X
11	Alemayehu H. et al	2013	Cancer	cervical cancer	6 months	Mean	X	X	X								X				X
12	Huang HY. et al	2017	Cancer	Colorectal cancer	12 month	Mean					X						X	X		X
13	Islam A. et al	2015	Cancer	Acute lymphoblastic leukemia	12m	Mean	X	X					X	X			X	X	X
14	Kabadi GS. et al	2013	CVD	stroke	6 months	Mean		X							X		X				X		X
15	Kansra P.	2018	Diabetes		12 months	Mean	X	X	X								X			X			X
16	Katam KK at al.	2016	Diabetes	Type 1 diabetes	12 months	Mean	X	X	X			X					X		X
17	Mao W. et al	2017	Cancer	Cancer	12 months	Mean				X	X
18	Mohanan PP. et al	2019	CVD	Acute Myocardial Infarction	1 month	Median				X
19	Nair K S. et al	2013	Cancer	Cancers	12 months	Mean	X							X									X
20	Okoronkwo IL.et al	2015	Diabetes	Type 2 diabetes	1 month	Mean	X	X	X					X	X		X				X
21	Swain S P. et al	2018	Diabetes	Diabetes Mellitus type 2	12 months	Mean	X	X									X				X
22	Wang W. et al	2009	Diabetes	Diabetes mellitus type 2	12 months	mean	X					X		X	X
23	Zahid M H. et al	2018	Cancer	Metastatic breast cancer	12 months	Mean	X					X	X	X	X		X		X				X
24	Zhang XL. et al	2017	Cancer	Lung cancer	60 months	Mean		X		X	X									X	X		X
25	Ibrahim WN. et al	2014	Diabetes	Diabetes Mellitus	12 months	Mean			X								X	X					X
26	Joo H. and Liang D.	2016	CVD	stroke	12 months	Mean											X	X			X
27	Lakiang TN. et al	2018	COPD	COPD	1 month	Mean		X		X	X						X	X
28	Long Q. et al	2016	Diabetes	Diabetes Mellitus Type 2	12 months	Mean		X		X	X
29	Ngalesoni F. et al	2014	CVD	Hypertension	12 months	Mean	X	X	X								X	X					X
30	O'Neill KM. et al	2015	Cancer	Breast cancer	12 months	Median	X	X									X	X
31	Shobhana R. et al	2000	Diabetes	Type 2 Diabetes	12 months	Median			X	X			X				X
32	Zaidi AA. et al	2012	Cancer	breast or head & neck cancers	1 month	Mean	X		X	X			X	X	X
33	Yang C. et al	2018	Diabetes	Type 2 Diabetes Mellitus	12 months	Median	X	X						X
34	Alefan Q. et al	2009	CVD	Hypertension	12 months	Mean	X	X	X														X
35	Atieno OM. et al	2018	Cancer		12 months	Mean	X	X				X	X
36	Pakseresht S. et al	2011	Cancer	Breast cancer	At time of diagnosis and 6 months after treatment	Median	X		X			X		X	X		X	X	X		X
37	Ramachandran A. et al	2007	Diabetes	Type 2		Median	X	X	X	X			X
38	Riewpaiboon A. et al	2009	CVD	Stroke	6 months	Median																	X		X
39	Shobhana, R. et al	2002	Diabetes	Type 1	12 months	Median	X	X	X	X					X
40	Chandra P. et al	2014	Diabetes		12 months	Mean	X	X	X			X	X										X		X
41	Chauhan AS. et al	2019	Cancer	Head and neck cancer	6 months	Mean	X	X					X				X	X	X
42	Elrayah H. et al	2005	Diabetes	type 1 diabetes	1, 3, and 12 months	Median	X	X	X	X
43	Elrayah-Eliadarous HA.et al	2017	Diabetes	diabetes mellitus	12 months	Mean		X		X	X
44	Elrayah-Eliadarous, H. et al	2010	Diabetes	type 2 diabetes	12 months	Median		X						X
45	Kumar et al	2019	CVD	Coronary artery disease	12 months	Mean	X	X									X						X
46	Zawudie et al	2020	CVD	Hypertension	1 month	Mean		X	X						X		X	X			X		X
47	Adane et al	2020	CVD	Hypertension	12 months	Mean	X	X									X						X
48	Amarasinghe at al	2019	Cancer	Oral Cancer	12 months	Mean		X									X	X					X
49	Chamorro Velásquez et al	2019	CVD	critical congenital heart disease	Month	Mean		X	X						X		X	X	X		X		X
50	Dinesh et al	2020	Cancer	Variety of cancers	2 months	Mean	X	X	X	X							X	X					X
51	Afroz et al 2019	2019	Diabetes	Diabetes Mellitus Type 2	12 months	Mean	X	X		X	X				X		X	X					X
